# Supplementary material for: Heterologous Vector—mRNA Based SARS-CoV-2 Vaccination Strategy Appears Superior to a Homologous Vector—Based Vaccination Scheme in German Healthcare Workers Regarding Humoral SARS-CoV-2 Response Indicating a High Boosting Effect by mRNA Vaccines
Source: Vaccines (Basel). 2023 Mar 19;11(3):701. doi: 10.3390/vaccines11030701 (PMC10054089; doi:10.3390/vaccines11030701)
Supplement: Supplementary file 1 [file vaccines-11-00701-s001.zip]

Archive with 1 entries (1 files):
- vaccines-2268799-supplementary.pdf
